# Supplementary material for: Inhibition of Food Spoilage Fungi, Botrytis cinerea and Rhizopus sp., by Nanoparticles Loaded with Baccharis dracunculifolia Essential Oil and Nerolidol
Source: Foods. 2024 Oct 25;13(21):3403. doi: 10.3390/foods13213403 (PMC11544775; doi:10.3390/foods13213403)
Supplement: Supplementary file 1 [file foods-13-03403-s001.zip]

Archive with 1 entries (1 files):
- foods-3266391-supplementary.pdf
